# Supplementary material for: Deletion of Gtf2i via Systemic Administration of AAV-PHP.eB Virus Increases Social Behavior in a Mouse Model of a Neurodevelopmental Disorder
Source: Biomedicines. 2023 Aug 15;11(8):2273. doi: 10.3390/biomedicines11082273 (PMC10452363; doi:10.3390/biomedicines11082273)
Supplement: Supplementary file 1 [file biomedicines-11-02273-s001.zip]

Archive with 1 entries (1 files):
- biomedicines-2519408-supplementary.pdf
